# Supplementary material for: Pretreating mesenchymal stem cells with electrical stimulation causes sustained long-lasting pro-osteogenic effects
Source: PeerJ. 2018 Jun 11;6:e4959. doi: 10.7717/peerj.4959 (PMC6001709; doi:10.7717/peerj.4959)
Supplement: Data S1 [file peerj-06-4959-s001.xls]

## Sheet: Run X2 
				RunX2
Day	Name	Cq(1)	Cq(2)	Cq Mean	HK mean	ΔCT	2^-ΔCt	Mean	SD	Nr
Day3	C1	28.14	27.68	27.91	19.0227	8.88729	0.00211183					signif
	C2	27.3	27.3	27.3	18.987	8.31303	0.00314434	0.00228755	0.000783848	1		p=0.0495
control	C3	29.02	28.82	28.92	19.6381	9.28189	0.00160648
Day 3	D3 1	29.19	29.19	29.19	19.5251	9.66488	0.00123192
	D3 2	29.64	29.14	29.39	19.554	9.83597	0.00109415	0.00119727	9.0892e-05	2
ES	D3 3	29.25	29.07	29.16	19.5342	9.6258	0.00126575
Day 7	C1	28.08	28.08	28.08	19.0525	9.02747	0.00191628					H = 5.600: Chi²{df=2}-verteilt mit p = 0.060810
	C2	27.7	27.6	27.65	19.0583	8.59172	0.002592	0.00227546	0.000339871	3
control	C3	28.02	27.86	27.94	19.1872	8.75285	0.00231809					Multiple Conover-Iman-Vergleiche (Bonferroni-Holm-korrigiert, df(t)=6):
	D3 1	29.91	29.15	29.53	20.0412	9.48884	0.0013918					Nr	t	p-unkorr	p-Bonf.Holm.
Day 7	D3 2	29.89	28.94	29.415	20.1228	9.29218	0.00159506	0.00195549	0.000806744	4		3 versus 4	0.707	0.506021	0.506021
ES 3 days	D3 3	28.11	27.91	28.01	19.5701	8.43991	0.00287962					3 versus 5	2828	0.03002	0.06004
Day 7	D71	26.8391	26.782	26.8106	19.6914	7.11912	0.00719333					4 versus 5	3536	0.012285	0.036855
ES 7 days	D7 2	27.1894	26.8782	27.0338	19.6844	7.34939	0.00613215	0.00602438	0.00122639	5
	D7 3	27.7	27.12	27.41	19.6914	7.71857	0.00474766
Day14	C1	28.1	27.76	27.93	19.0096	8.92038	0.00206394					H = 1.714: Chi²{df=3}-verteilt mit p = 0.633762
	C2	28.45	27.96	28.205	19.002	9.203	0.00169676	0.00201081	0.000291147	6
control	C3	28.11	27.58	27.845	19.063	8.78199	0.00227174					Multiple Conover-Iman-Vergleiche (Bonferroni-Holm-korrigiert, df(t)=10):
Day14	D3 1	28.88	28.38	28.63	19.9	8.73	0.00235509
	D3 2	28.65	28.42	28.535	19.68	8.855	0.00215963	0.00216848	0.000182352	7		Nr	t	p-unkorr	p-Bonf.Holm.
ES 3 days	D3 3	29.03	28.26	28.645	19.6725	8.9725	0.00199071					6 versus 7	0.276	0.788475	1000000
Day14	D7 1	31.24	30.93	31.085	21.0925	9.9925	0.000981652					6 versus 8	0.81	0.436683	1000000
	D7 2	30.12	29.51	29.815	20.3525	9.4625	0.00141744	0.00165902	0.000563282	8		6 versus 9	0.074	0.942738	1000000
	D7 3	29.6	29.82	29.71	20.88	8.83	0.00219738					7 versus 8	1105	0.295113	1000000
ES 7 days	D7 4	29.16	29.21	29.185	20.2475	8.9375	0.0020396					7 versus 9	0.221	0.829568	1000000
Day14	D14 1	27.8	27.53	27.665	19.6425	8.0225	0.0038458					8 versus 9	0.955	0.362253	1000000
	D14 2	32.16	31.16	31.66	21.8475	9.8125	0.0011121			9
	D14 3	28.65	28.17	28.41	19.965	8.445	0.00286947	0.00233401	0.00125784
ES 14 days	D14 5	30.18	30.55	30.365	20.9925	9.3725	0.00150868
		Mean Values					SD
	C	D3	D7	D14		SD(C)	SD(D3)	SD(D7)	SD(D14)
Day 3	0.00228755	0.00119727				0.000783848	9.0892e-05
Day 7	0.00227546	0.00195549	0.00602438			0.000339871	0.000806744	0.00122639
Day 14	0.00201081	0.00216848	0.00165902	0.00233401		0.000291147	0.000182352	0.000563282	0.00125784

## Sheet: Col1a1 
				ColIa1
Day/Group	Name/Sample	Cq(1)	Cq(2)	Cq Mean	HK mean	ΔCT	2^-ΔCt	Mean	SD	Nr
Day3	C1	19.35	18.8	19.075	19.0227	0.0522919	0.964403
	C2	18.89	18.58	18.735	18.987	-0.251974	1.19084	0.951373	0.246237	1		signif
control	C3	20.44	19.87	20.155	19.6381	0.516885	0.698879					p=0.0495
Day 3	D3 1	20.66	19.74	20.2	19.5251	0.674882	0.626384
	D3 2	20.91	20.16	20.535	19.554	0.980972	0.506638	0.487192	0.149864	2
ES	D3 3	21.24	21.04	21.14	19.5342	1.6058	0.328554
Day 7	C1	20.33	20.16	20.245	19.0525	1.19247	0.437552					H = 1.422: Chi²{df=2}-verteilt mit p = 0.491098
	C2	20.44	20.22	20.33	19.0583	1.27172	0.414167	0.422813	0.0128282	3
control	C3	20.64	20.26	20.45	19.1872	1.26285	0.41672					Multiple Conover-Iman-Vergleiche (Bonferroni-Holm-korrigiert, df(t)=6):
Day 7	D3 1	22.24	21.62	21.93	20.0412	1.88884	0.270025
	D3 2	22.3	22.01	22.155	20.1228	2.03218	0.244486	0.328644	0.124307	4		Nr	t	p-unkorr	p-Bonf.Holm.
ES 3 days	D3 3	21.06	20.25	20.655	19.5701	1.08491	0.471422					3 versus 4	0.569	0.589689	1000000
Day 7	D7 1	21.06	20.25	20.655	19.6914	0.963568	0.512787					3 versus 5	0.569	0.589689	1000000
		21.04	20.65	20.845	19.6844	1.16058	0.447332	0.456775	0.051939	5
ES 7 days	D7 3	21.48	20.46	20.97	19.6844	1.28558	0.410205
Day14	C1	20.71	20.77	20.74	19.0096	1.73038	0.301373					H = 6.919: Chi²{df=3}-verteilt mit p = 0.074523
	C2	21.91	20.88	21.395	19.002	2.393	0.190386	0.236365	0.0578882	6
control	C3	21.39	21.14	21.265	19.063	2.20199	0.217338					Multiple Conover-Iman-Vergleiche (Bonferroni-Holm-korrigiert, df(t)=10):
Day14	D3 1	22.69	22.32	22.505	19.9	2.605	0.164368
	D3 2	22.4	22.11	22.255	19.68	2.575	0.167822	0.180683	0.0253269	7		Nr	t	p-unkorr	p-Bonf.Holm.
ES 3 days	D3 3	22.1	21.75	21.925	19.6725	2.2525	0.20986					6 versus 7	1251	0.239247	0.717742
Day14	D7 1	22.38	22.22	22.3	21.0925	1.2075	0.433018					6 versus 9	0.201	0.844971	0.844971
	D7 2	22.5	22.3	22.4	20.3525	2.0475	0.241903			8		7 versus 8	3244	0.008804	0.052826
ES 7 days	D7 3	22.22	22.02	22.12	20.88	1.24	0.423373	0.38472	0.0954719			7 versus 9	1137	0.281972	0.717742
	D7 4	21.56	21.3	21.43	20.2475	1.1825	0.440587					8 versus 9	2276	0.046099	0.230496
Day14	D14 1	21.31	21.09	21.2	19.6425	1.5575	0.339739
	D14 2	24.02	23.69	23.855	21.8475	2.0075	0.248704			9
	D14 3	22.86	22.7	22.78	19.965	2.815	0.142102	0.232444	0.0837487
ES 14 days	D14 5	23.42	23.22	23.32	20.9925	2.3275	0.199229
		Mean Values					SD
	C	D3	D7	D14		SD(C)	SD(D3)	SD(D7)	SD(D14)
3	0.951373	0.487192				0.246237	0.149864
7	0.422813	0.328644	0.456775			0.0128282	0.124307	0.051939
14	0.236365	0.180683	0.38472	0.232444		0.0578882	0.0253269	0.0954719	0.0837487

## Sheet: Osteopontin
				Osteopontin
Day/Group	Name/Sample	Cq(1)	Cq(2)	Cq Mean	HK mean	ΔCT	2^-ΔCt	Mean	SD	Nr
Day 0	D0	22.19	21.54	21.865	19.1713	2.69368	0.154568
Day3	C1	18.43	18.14	18.285	19.0227	-0.737708	1.66752					significant
	C2	18.36	18.13	18.245	18.987	-0.741974	1.67246	1.65789	0.0211177	1		p=0.0495
control	C3	19.09	18.77	18.93	19.6381	-0.708115	1.63367
Day 3	D3 1	16.48	16.31	16.395	19.5251	-3.13012	8.75507
	D3 2	16.52	16.26	16.39	19.554	-3.16403	8.96329	9.68836	1.43995	2
ES	D3 3	16	16.06	16.03	19.5342	-3.5042	11.3467
Day 7	C1	18.06	17.74	17.9	19.0525	-1.15253	2.22303
	C2	17.81	17.45	17.63	19.0583	-1.42828	2.69126	2.61223	0.356319	3		H = 5.600: Chi²{df=2}-verteilt mit p = 0.060810
control	C3	17.72	17.56	17.64	19.1872	-1.54715	2.9224
Day 7	D3 1	17.87	17.43	17.65	20.0412	-2.39116	5.2458					Multiple Conover-Iman-Vergleiche (Bonferroni-Holm-korrigiert, df(t)=6):
	D3 2	18.21	17.65	17.93	20.1228	-2.19282	4.57199	5.41634	0.941272	4		Nr	t	p-unkorr	p-Bonf.Holm.
ES 3 days	D3 3	17.19	16.58	16.885	19.5701	-2.68509	6.43122					3 versus 4	2828	0.03002	0.06004
Day 7	D7 1	17.68	17.1	17.39	19.6914	-2.30143	4.92947					3 versus 5	3536	0.012285	0.036855
	D7 2	17.09	16.71	16.9	19.6844	-2.78442	6.88958	5.69308	1.04932	5		4 versus 5	0.707	0.506021	0.506021
ES 7 days	D7 3	17.61	17.12	17.365	19.7601	-2.39511	5.26018
Day14	C1	17.23	17.09	17.16	19.0096	-1.84962	3.60405
	C2	17.01	16.84	16.925	19.002	-2.077	4.21929	4.05476	0.395038	6		H = 11.275: Chi²{df=3}-verteilt mit p = 0.010329
control	C3	16.95	16.94	16.945	19.063	-2.11801	4.34095
Day14	D3 1	17.95	17.59	17.77	19.9	-2.13	4.37717					Multiple Conover-Iman-Vergleiche (Bonferroni-Holm-korrigiert, df(t)=9):
	D3 2	17.42	17.24	17.33	19.68	-2.35	5.09824	4.74134	0.360589	7		Nr	t	p-unkorr	p-Bonf.Holm.
ES 3 days	D3 3	17.57	17.28	17.425	19.6725	-2.2475	4.74859					6 versus 7	3323	0.008891	0.017782
Day14	D7 1	18.02	17.94	17.98	21.0925	-3.1125	8.6488					6 versus 8	11251	1e-06	8e-06
	D7 2	17.56	17.32	17.44	20.3525	-2.9125	7.52922			8		6 versus 9	6647	9.4e-05	0.000376
	D7 3	17.54	17.55	17.545	20.88	-3.335	10.091	9.03382	1.1864			7 versus 8	7698	3e-05	0.00015
ES 7 days	D7 4	17.11	16.78	16.945	20.2475	-3.3025	9.86624					7 versus 9	3323	0.008891	0.017782
Day14	D14 3	17.67	17.03	17.35	19.965	-2.615	6.12623					8 versus 9	4145	0.002503	0.007508
	D14 4	19.73	18.41	19.07	21.66	-2.59	6.02099	6.46493	0.679834	9
ES 14 days	D14 5	18.62	17.65	18.135	20.9925	-2.8575	7.24758
		Mean Values					SD
	C	D3	D7	D14		SD(C)	SD(D3)	SD(D7)	SD(D14)
3	1.65789	9.68836				0.0211177	1.43995
7	2.61223	5.41634	5.69308			0.356319	0.941272	1.04932
14	4.05476	4.74134	9.03382	6.46493		0.395038	0.360589	1.1864	0.679834

## Sheet: Osterix
				Osterix
Day/Group	Name/Sample	Cq(1)	Cq(2)	X(Cq)	Λ (HK-GM)	ΔCT	2^-ΔCt	Mean	SD	Nr
Day3	C1	Not detected	Not detected	NA	19.0227	NA	NA
	C2	Not detected	Not detected	NA	18.987	NA	NA			1
control	C3	Not detected	Not detected	NA	19.6381	NA	NA
Day 3	D3 1	Not detected	Not detected	NA	19.5251	NA	NA
	D3 2	Not detected	Not detected	NA	19.554	NA	NA			2
ES	D3 3	Not detected	Not detected	NA	19.5342	NA	NA
Day 7	C1	Not detected	Not detected	NA	19.0525	NA	NA
	C2	Not detected	Not detected	NA	19.0583	NA	NA			3
control	C3	Not detected	Not detected	NA	19.1872	NA	NA
Day 7	D3 1	24.81	25.06	24.935	19.6914	5.24357	0.0263954
	D3 2	25.11	24.65	24.88	19.6844	5.19558	0.0272881	0.0264743	0.000777456	4		not significant
ES 3 days	D3 3	25.13	24.95	25.04	19.7601	5.27989	0.0257392
Day 7	D7 1	25.22	25.04	25.13	20.0412	5.08884	0.0293838
	D7 2	25.3	24.81	25.055	20.1228	4.93218	0.0327542	0.0279774	0.00561368	5
ES 7 days	D7 3	25.09	25.09	25.09	19.5701	5.51991	0.0217943
Day14	C1	Not detected	Not detected	NA	19.0096	NA	NA
	C2	Not detected	Not detected	NA	19.002	NA	NA			6
control	C3	Not detected	Not detected	NA	19.063	NA	NA					H = 3.659: Chi²{df=2}-verteilt mit p = 0.160487
	D3 1	25.83	24.7	25.265	21.0925	4.1725	0.0554565
Day14	D3 2	25.39	25.32	25.355	20.3525	5.0025	0.0311959			7		Multiple Conover-Iman-Vergleiche (Bonferroni-Holm-korrigiert, df(t)=8):
	D3 3	25.38	25.25	25.315	20.88	4.435	0.0462309	0.0416086	0.0113502
ES 3 days	D3 4	25.34	24.95	25.145	20.2475	4.8975	0.033551					Nr	t	p-unkorr	p-Bonf.Holm.
Day14	D7 1	25.24	24.59	24.915	19.9	5.015	0.0309268			8		7 versus 8	2106	0.068271	0.204814
	D7 2	25.43	25.34	25.385	19.68	5.705	0.0191701	0.025116	0.00587951			7 versus 9	0.599	0.565945	0.565945
ES 7 days	D7 3	24.94	25.02	24.98	19.6725	5.3075	0.0252513					8 versus 9	1552	0.159271	0.318542
Day14	D14 1	25.32	25.06	25.19	19.6425	5.5475	0.0213814
	D14 3	25.13	25.34	25.235	19.965	5.27	0.0259162			9
	D14 4	25.26	25.11	25.185	21.66	3.525	0.0868699	0.0452406	0.0298781
ES 14 days	D14 5	25.42	25.4	25.41	20.9925	4.4175	0.0467951
		Mean Values					SD
	C	D3	D7	D14		SD(C)	SD(D3)	SD(D7)	SD(D14)
3
7		0.0264743	0.0279774				0.000777456	0.00561368
14		0.0416086	0.025116	0.0452406			0.0113502	0.00587951	0.0298781

## Sheet: Calmodulin
				Calmodulin
Day/Group	Name/Sample	Cq(1)	Cq(2)	Cq Mean	HK mean	ΔCT	2^-ΔCt	Mean	SD	Nr
Day3	C1	19.89	19.77	19.83	19.0227	0.807292	0.571454
	C2	19.59	19.61	19.6	18.987	0.613026	0.653824	0.599626	0.0469495	1		significant
control	C3	20.47	20.41	20.44	19.6381	0.801885	0.573599					p=0.0495
Day 3	D3 1	20.85	20.85	20.85	19.5251	1.32488	0.399182
	D3 2	21.05	20.47	20.76	19.554	1.20597	0.433477	0.421065	0.0190081	2
ES	D3 3	20.81	20.69	20.75	19.5342	1.2158	0.430535
Day 7	C1	20.1	20.04	20.07	19.0525	1.01747	0.493981					H = 6.489: Chi²{df=2}-verteilt mit p = 0.038990
	C2	20.02	19.81	19.915	19.0583	0.856716	0.552208	0.539802	0.0410488	3
control	C3	20.1	19.88	19.99	19.1872	0.802848	0.573216					Multiple Conover-Iman-Vergleiche (Bonferroni-Holm-korrigiert, df(t)=6):
Day 7	D3 1	20.78	20.43	20.605	20.0412	0.563837	0.676501
	D3 2	20.42	20.02	20.22	20.1228	0.0971771	0.93486	0.809772	0.129374	4		Nr	t	p-unkorr	p-Bonf.Holm.
ES 3 days	D3 3	20.2	19.52	19.86	19.5701	0.289908	0.817954					3 versus 4	2970	0.024943	0.049887
Day 7	D7 1	19.74	19.46	19.6	19.6914	-0.0914321	1.06543					3 versus 5	5050	0.002334	0.007003
	D7 2	19.7	19.62	19.66	19.6844	-0.0244164	1.01707	0.971586	0.123056	5		4 versus 5	2079	0.082814	0.082814
ES 7 days	D7 3	20.21	19.84	20.025	19.7601	0.264889	0.832263
Day14	C1	20	19.91	19.955	19.0096	0.94538	0.519293					H = 9.676: Chi²{df=3}-verteilt mit p = 0.021529
	C2	20.27	19.97	20.12	19.002	1.118	0.460732	0.550129	0.108163	6
control	C3	19.68	19.6	19.64	19.063	0.576989	0.670361					Multiple Conover-Iman-Vergleiche (Bonferroni-Holm-korrigiert, df(t)=10):
Day14	D3 1	20.18	20	20.09	19.9	0.19	0.876606
	D3 2	20.47	19.83	20.15	19.68	0.47	0.721965	0.796661	0.0774541	7		Nr	t	p-unkorr	p-Bonf.Holm.
ES 3 days	D3 3	20.12	19.9	20.01	19.6725	0.3375	0.791412					6 versus 7	1862	0.092212	0.241107
Day14	D7 1	20.64	20.37	20.505	21.0925	-0.5875	1.50264					6 versus 8	5022	0.00052	0.003123
	D7 2	20.64	20.32	20.48	20.3525	0.1275	0.915416	1.11759	0.263805	8		6 versus 9	3936	0.002793	0.013967
	D7 3	21.04	20.54	20.79	20.88	-0.09	1.06437					7 versus 8	3031	0.012654	0.050615
ES 7 days	D7 4	20.52	20.01	20.265	20.2475	0.0175	0.987943					7 versus 9	1945	0.080369	0.241107
Day14	D14 1	19.38	19.11	19.245	19.6425	-0.3975	1.31722					8 versus 9	1173	0.268072	0.268072
	D14 2	22.22	21.79	22.005	21.8475	0.1575	0.896577	1.00775	0.228924	9
	D14 3	20.49	20.13	20.31	19.965	0.345	0.787308
ES 14 days	D14 5	21.09	20.81	20.95	20.9925	-0.0425	1.0299
		Mean Values					SD
	C	D3	D7	D14		SD(C)	SD(D3)	SD(D7)	SD(D14)
3	0.599626	0.421065				0.0234748	0.00950404
7	0.539802	0.809772	0.971586			0.0205244	0.064687	0.0615282
14	0.550129	0.796661	1.11759	1.00775		0.0540816	0.038727	0.131902	0.114462

## Sheet: HK normalised
				HK mean
Day/Group	Name/Sample	Mean(Cq) RPLP	Mean(Cq) YWHAZ	Mean HK
Day 0	D0	17.075	21.525	19.1713
Day3	C1	17.435	20.755	19.0227
	C2	17.62	20.46	18.987
control	C3	17.715	21.77	19.6381
Day 3	D3 1	17.67	21.575	19.5251
	D3 2	17.6	21.725	19.554
ES	D3 3	17.42	21.905	19.5342
Day 7	C1	17.385	20.88	19.0525
	C2	17.585	20.655	19.0583
control	C3	17.64	20.87	19.1872
Day 7	D3 1	17.855	22.495	20.0412
	D3 2	17.76	22.8	20.1228
ES 3 days	D3 3	17.69	21.65	19.5701
Day 7	D7 1	18.035	21.5	19.6914
	D7 2	17.815	21.75	19.6844
ES 7 days	D7 3	17.7	22.06	19.7601
Day14	C1	17.365	20.81	19.0096
	C2	17.19	21.005	19.002
control	C3	17.425	20.855	19.063
Day14	D3 1	17.865	21.935	19.9
	D3 2	17.5	21.86	19.68
ES 3 days	D3 3	17.365	21.98	19.6725
Day14	D7 1	18.095	24.09	21.0925
	D7 2	17.955	22.75	20.3525
ES 7 days	D7 3	18.455	23.305	20.88
	D7 4	17.88	22.615	20.2475
Day14	D14 1	17.615	21.67	19.6425
	D14 2	18.99	24.705	21.8475
	D14 3	17.66	22.27	19.965
ES 14 days	D14 4	18.665	24.655	21.66
	D14 5	18.29	23.695	20.9925

## Sheet: RPLP
				RFLP
Day	Name	Cq(1)	Cq(2)	Cq Mean
Day 0	D0	17.08	17.07	17.075
Day3	C1	17.44	17.43	17.435
	C2	17.66	17.58	17.62
control	C3	17.78	17.65	17.715
Day 3	D3 1	17.84	17.5	17.67
	D3 2	17.68	17.52	17.6
ES	D3 3	17.47	17.37	17.42
Day 7	C1	17.5	17.27	17.385
	C2	17.69	17.48	17.585
control	C3	17.71	17.57	17.64
Day 7	D3 1	18.04	17.67	17.855
	D3 2	18.02	17.5	17.76
ES 3 days	D3 3	18.03	17.35	17.69
Day 7	D7 1	18.08	17.99	18.035
	D7 2	17.99	17.64	17.815
ES 7 days	D7 3	17.71	17.69	17.7
Day14	C1	17.42	17.31	17.365
	C2	17.17	17.21	17.19
control	C3	17.46	17.39	17.425
Day14	D3 1	18.01	17.72	17.865
	D3 2	17.51	17.49	17.5
ES 3 days	D3 3	17.45	17.28	17.365
Day14	D7 1	18.28	17.91	18.095
	D7 2	17.73	18.18	17.955
ES 7 days	D7 3	18.48	18.43	18.455
	D7 4	18.03	17.73	17.88
Day14	D14 1	17.6	17.63	17.615
	D14 2	19.17	18.81	18.99
	D14 3	17.62	17.7	17.66
ES 14 days	D14 4	18.75	18.58	18.665
	D14 5	18.54	18.04	18.29

## Sheet: YWHAZ
				YWHAZ
Day	Name	Cq(1)	Cq(2)	Cq Mean
Day 0	D0	21.38	21.67	21.525
Day3	C1	20.85	20.66	20.755
	C2	20.53	20.39	20.46
control	C3	21.87	21.67	21.77
Day 3	D3 1	21.66	21.49	21.575
	D3 2	21.94	21.51	21.725
ES	D3 3	21.85	21.96	21.905
Day 7	C1	20.86	20.9	20.88
	C2	20.77	20.54	20.655
control	C3	20.93	20.81	20.87
Day 7	D3 1	22.75	22.24	22.495
	D3 2	22.98	22.62	22.8
ES 3 days	D3 3	21.82	21.48	21.65
Day 7	D7 1	21.64	21.36	21.5
	D7 2	21.97	21.53	21.75
ES 7 days	D7 3	22.17	21.95	22.06
Day14	C1	21.03	20.59	20.81
	C2	21.08	20.93	21.005
control	C3	21.1	20.61	20.855
Day14	D3 1	22.18	21.69	21.935
	D3 2	22.13	21.59	21.86
ES 3 days	D3 3	22.09	21.87	21.98
Day14	D7 1	24.37	23.81	24.09
	D7 2	22.93	22.57	22.75
ES 7 days	D7 3	23.51	23.1	23.305
	D7 4	22.74	22.49	22.615
Day14	D14 1	21.75	21.59	21.67
	D14 2	25.09	24.32	24.705
	D14 3	22.3	22.24	22.27
ES 14 days	D14 4	24.72	24.59	24.655
	D14 5	23.73	23.66	23.695

## Sheet: MTT
Timepoint	Day 3						Day 7									Day 14
Group	C			D3			C			D3			D7			C			D3			D7			D14
Sample	Sample 1	Sample 2	Sample 3	Sample 1	Sample 2	Sample 3	Sample 1	Sample 2	Sample 3	Sample 1	Sample 2	Sample 3	Sample 1	Sample 2	Sample 3	Sample 1	Sample 2	Sample 3	Sample 1	Sample 2	Sample 3	Sample 1	Sample 2	Sample 3	Sample 1	Sample 2	Sample 3
	1.2741	1.3338	1.2811	0.476633	1.30543	0.841733	1.13813	1.14643	1.13783	1.24837	1.32717	1.17837	1.18847	1.46007	1.15717	1.22	0.9998	0.8814	1.38903	1.36213	1.39213	0.616133	0.670033	0.719533	0.705633	0.619233	0.498033
	1.2758	1.3417	1.3154	0.502933	1.39303	0.880133	1.19743	1.30163	1.21203	1.33557	1.39797	1.29827	1.21557	1.44167	1.15017	1.1106	1.0447	0.8978	1.46323	1.38343	1.45323	0.631633	0.683133	0.727533	0.716433	0.630033	0.552233
	1.2904	1.3543	1.336	0.499733	1.36903	0.907433	1.19963	1.25473	1.22753	1.33017	1.41007	1.33017	1.27697	1.43867	1.17987	1.1343	1.0608	0.9135	1.41523	1.40573	1.42103	0.643833	0.672333	0.729133	0.716833	0.617233	0.510333
mean/well	1.2801	1.34327	1.31083	0.4931	1.35583	0.876433	1.1784	1.23427	1.19247	1.3047	1.3784	1.26893	1.227	1.4468	1.1624	1.15497	1.0351	0.897567	1.4225	1.38377	1.42213	0.630533	0.675167	0.7254	0.712967	0.622167	0.5202
Normalised	0.0664193	0.0696968	0.068014	0.0604289	0.166156	0.107406	0.0780397	0.0817395	0.0789713	0.102813	0.108621	0.0999947	0.0860449	0.101459	0.0815147	0.0557067	0.0499252	0.0432917	0.0808239	0.0786231	0.080803	0.0663719	0.0710702	0.0763579	0.0579177	0.0505416	0.0422583
Mean group		0.0680434			0.11133			0.0795835			0.10381			0.0896727			0.0496412			0.0800833			0.0712667			0.0502392
SD		0.00163893			0.0529727			0.00192437			0.00439858			0.0104552			0.00621237			0.00126464			0.00499588			0.00783406
		1			2			3			4			5			6			7			8			9
							H = 5.689: Chi²{df=2}-verteilt mit p = 0.058167							H = 9.359: Chi²{df=3}-verteilt mit p = 0.024880
	Not significant						Multiple Conover-Iman-Vergleiche (Bonferroni-Holm-korrigiert, df(t)=6):							Multiple Conover-Iman-Vergleiche (Bonferroni-Holm-korrigiert, df(t)=8):
							Nr	t	p-unkorr	p-Bonf.Holm.				Nr Stichproben t p-unkorr p-Bonferroni p-Bonf.Holm
							3 versus 4	3843	0.008528	0.025585				Nr	t	p-unkorr	p-Bonf.Holm.
							3 versus 5	1922	0.103046	0.206092				6 versus 7	5750	0.000429	0.002574
							4 versus 5	1922	0.103046	0.206092				6 versus 8	3500	0.008079	0.032316
														6 versus 9	0.25	0.808887	0.808887
														7 versus 8	2250	0.054567	0.109134
														7 versus 9	5500	0.000574	0.002869
														8 versus 9	3250	0.011701	0.035103
		C	D3	D7	D14
	Day 3	0.0680434	0.11133
	Day 7	0.0795835	0.10381	0.0896727
	Day 14	0.0496412	0.0800833	0.0712667	0.0502392
		0.00163893	0.0529727
		0.00192437	0.00439858	0.0104552
		0.00621237	0.00126464	0.00499588	0.00783406

## Sheet: ALP
Timepoint	Day 14
Group	C			D3			D7			D14				H = 7.615: Chi²{df=3}-verteilt mit p = 0.054667
Sample	Sample 1	Sample 2	Sample 3	Sample 1	Sample 2	Sample 3	Sample 1	Sample 2	Sample 3	Sample 1	Sample 2	Sample 3
Abs	0.09025	0.09395	0.08705	0.09115	0.08635	0.08945	0.08605	0.08595	0.07975	0.08525	0.08935	0.08965		Multiple Conover-Iman-Vergleiche (Bonferroni-Holm-korrigiert, df(t)=8):
	0.10395	0.08475	0.08215	0.08345	0.08925	0.09255	0.08785	0.08455	0.08145	0.08385	0.08175	0.08765
ng/ml	1.62981	1.6826	1.58417	1.64265	1.57418	1.6184	1.5699	1.56847	1.48003	1.55849	1.61698	1.62126		Nr	t	p-unkorr	p-Bonf.Holm.
	1.82525	1.55136	1.51427	1.53281	1.61555	1.66262	1.59558	1.5485	1.50428	1.53852	1.50856	1.59272		C versus D3	0	1000000	1000000
mean	1.72753	1.61698	1.54922	1.58773	1.59486	1.64051	1.58274	1.55849	1.49215	1.5485	1.56277	1.60699		C versus D7	3307	0.010739	0.064431
DNA pg/ml	27.7	13.7	20.8	15.5	15.12	22.1	13.35	10.3	4.8	12.9	13.74	10.3		C versus D14	2611	0.031074	0.124296
ALP/DNA norm	0.0623658	0.118027	0.0744815	0.102434	0.10548	0.0742314	0.118557	0.15131	0.310865	0.120039	0.113739	0.156018		D3 versus D7	3307	0.010739	0.064431
normalisation														D3 versus D14	2611	0.031074	0.124296
Mean	0.0849582			0.0940487			0.193577			0.129932				D7 versus D14	0.696	0.505958	1000000
SD	0.0292724			0.0172298			0.102886			0.0228101
		C	D3	D7	D14
	ALP normalised	0.0849582	0.0940487	0.193577	0.129932
	SD	0.0292724	0.0172298	0.102886	0.0228101

[truncated: 2 more sheets: AlRead, PGreen]
